# Supplementary material for: Seasonal influenza vaccination in Kenya: an economic evaluation using dynamic transmission modelling
Source: BMC Med. 2020 Aug 20;18:223. doi: 10.1186/s12916-020-01687-7 (PMC7438179; doi:10.1186/s12916-020-01687-7)
Supplement: Supplementary file 3 — Additional file 3. Additional tables showing: average number of influenza associated disease states and DALYs with their 95% credible interval limits, (2010–2018) (table on sheet 1); average annual rate per 100,000 of influenza associated disease states with their 95% credible interval limits, (2010–2018) (table on sheet 2); average number of influenza associated health care utilisation events with their 95% credible interval limits, (2010–2018) (table on sheet 3); national cost of influenza associated illness across all ages, (2010–2018) (table on sheet 4); average annual costs and 95% credible intervals (CIs) per vaccination strategy in millions of USD (table on sheet 5); incremental cost-effectiveness ratio for influenza vaccination using total societal costs (table on sheet 6). [file 12916_2020_1687_MOESM3_ESM.xlsx]

## Sheet: Table 1
Additional file 3, table 1: Average number of influenza associated disease states and disability adjusted life years with their 95% credible interval limits (2010-2018)
	Jan 10 - Aug 10			Sep 10 - Aug 11			Sep 11 - Aug 12			Sep 12 - Aug 13			Sep 13 - Aug 14			Sep 15 - Aug 16			Sep 17 - Aug 18
	Mean	Lower limit	Upper limit	Mean	Lower limit	Upper limit	Mean	Lower limit	Upper limit	Mean	Lower limit	Upper limit	Mean	Lower limit	Upper limit	Mean	Lower limit	Upper limit	Mean	Lower limit	Upper limit
Infections
<1	74643	21406	134863	207109	135560	297481	229401	149679	312920	78957	12768	158583	120417	63098	180155	418857	280152	574686	248191	149092	360412
1-5	423428	114987	785863	1181440	773038	1695167	1365245	826451	1811216	507950	82032	995956	650740	302929	1021290	2335725	1427886	3321445	1685132	1008582	2409124
6-14	739462	193672	1391387	2080704	1361984	2974116	2361838	1429523	3115029	924029	143448	1795885	1129873	519850	1796468	4010169	2420314	5747836	3020509	1806080	4300199
15-19	244099	14467	661175	865106	491108	1238906	498786	96183	1252802	100816	3921	402557	580111	131030	926019	1891957	842908	2973470	123136	20695	437163
20-49	685485	38699	1865548	2412665	1349899	3472007	1422892	260517	3637153	261165	8497	1047900	1570123	340756	2536414	5318034	2281194	8405602	323295	51224	1166931
>50	273712	40845	656590	475213	120915	903776	783073	233802	1493800	78349	2821	333703	197920	5103	590682	1030767	276693	1948084	295220	60097	713444
All ages	2440827	619950	4644883	7222237	4904833	9649051	6661234	4226348	9717858	1951266	314303	4144596	4249183	2461103	5905593	15005510	11115652	19843767	5695483	3408170	8393809
Upper respiratory tract (URT) infections
<1	42193	5675	97647	116995	21224	225345	129461	24099	243408	44519	3963	114129	68005	11710	138580	236592	42481	446350	140193	24961	276455
1-5	239446	32357	574561	667452	123431	1284010	770512	138452	1437873	286444	24837	723069	367319	61204	777784	1319338	231883	2564879	951925	170204	1868445
6-14	417989	55092	1006756	1175846	218331	2265507	1333351	240349	2490985	520948	44645	1320392	637693	105100	1353509	2265271	397665	4440310	1706352	310386	3337456
15-19	138260	5111	466311	488364	88119	948667	281070	26137	864076	56227	1537	246114	328389	37502	716270	1068183	182814	2290691	69619	5908	264381
20-49	388372	13730	1332028	1362043	246833	2639308	801539	74027	2469208	145617	3195	630229	889027	101292	1951591	3001275	505783	6386126	182841	14504	692471
>50	154795	12200	444853	268689	32304	654831	441872	58515	1054019	44085	1093	206059	112270	2029	404795	581197	72361	1419479	166890	16944	482991
All ages	1381054	169169	3355404	4079389	749032	7583366	3757806	667812	7414902	1097841	98256	2898220	2402703	431109	4670022	8471857	1568317	15575788	3217819	572062	6365855
Lower respiratory tract (LRT) infections
<1	18281	1124	52129	50618	3995	121747	56175	4450	135045	19385	946	60825	29393	2250	73971	102432	8437	245672	60698	4893	150678
1-5	103657	6119	297871	288806	23023	697524	334485	26459	797027	124572	6086	388228	158927	12036	411768	571246	47232	1397658	411810	33108	1018673
6-14	180981	10696	520379	508360	39976	1229738	578472	45275	1385194	226519	10730	698528	276017	20365	712663	980748	80236	2404881	738300	58988	1821331
15-19	60066	1239	233713	211182	17173	514462	122129	5420	424578	25033	440	119369	141531	8280	376928	463013	34340	1205676	30294	1396	130608
20-49	168785	3368	662928	589051	48039	1430184	348529	15498	1233225	64847	916	315837	382991	22356	1026638	1300654	96792	3378775	79482	3478	344573
>50	67064	2840	227342	116378	6831	339754	190749	12267	533892	19240	304	96656	48387	558	198186	251609	15520	729113	72222	3537	243151
All ages	598834	33942	1752717	1764396	140567	4214897	1630539	124438	3941250	479595	23270	1548826	1037246	80644	2519428	3669702	296751	8618752	1392805	113537	3478509
Deaths
<1	121	3	468	333	11	1217	369	12	1321	127	3	527	195	6	731	673	22	2438	400	12	1467
1-5	342	8	1433	963	27	3508	1108	31	4136	417	8	1768	536	15	2024	1879	56	7026	1361	39	5128
6-14	98	1	424	265	3	1106	303	4	1290	117	1	560	147	2	637	515	6	2242	388	5	1640
15-19	61	0	253	220	1	796	133	0	473	28	0	113	152	1	559	492	2	1775	30	0	127
20-49	172	2	843	611	18	2233	358	7	1605	66	0	366	398	10	1544	1340	39	4777	81	1	412
>50	695	13	3089	1208	30	4823	1996	51	8059	196	1	1122	509	3	2685	2623	64	10355	746	15	3292
All ages	627	23	2145	1763	81	5335	1829	86	5652	570	17	2146	1007	47	3114	3626	174	10848	1771	78	5448
Years lived with disability
<1	18	2	57	49	8	138	54	9	152	19	1	64	29	4	81	99	16	278	59	9	170
1-5	101	11	323	280	44	781	324	51	903	121	9	412	154	22	460	554	87	1577	399	63	1139
6-14	171	16	568	479	63	1380	545	71	1553	214	14	734	260	31	803	927	118	2683	696	90	2024
15-19	57	2	250	199	25	563	115	8	449	23	0	113	133	12	412	436	53	1329	28	2	125
20-49	161	5	706	557	73	1566	331	23	1294	60	1	295	363	33	1128	1229	156	3697	75	5	331
>50	64	4	240	111	10	359	182	19	579	18	0	91	46	1	200	239	24	770	69	5	247
All ages	571	54	1943	1674	238	4651	1551	211	4465	455	33	1593	985	135	2791	3484	506	9821	1327	186	3889
Years of life lost
<1	3417	89	13227	9467	291	34621	10544	337	37738	3632	75	15084	5604	170	20967	19393	622	70260	11509	349	42175
1-5	9756	234	40896	27612	784	100640	31930	906	119200	12036	222	51039	15476	426	58501	54534	1613	203924	39436	1123	148619
6-14	2698	27	11621	7298	88	30484	8402	104	35755	3250	29	15549	4077	45	17707	14386	176	62612	10812	136	45692
15-19	1613	3	6721	5873	29	21265	3563	12	12709	763	1	3053	4085	16	15066	13332	60	48123	822	2	3440
20-49	4019	40	19674	14398	428	52642	8524	163	38183	1568	11	8728	9509	232	36899	32271	924	115060	1950	34	9900
>50	6689	126	29715	11789	291	47089	19557	501	78953	1931	14	11030	5001	29	26400	25886	636	102176	7346	153	32420
All ages	28191	3999	82117	76437	18718	189166	82519	18968	207460	23180	2148	75297	43753	9535	111093	159803	40533	387705	71876	13691	199993
Disability Adjusted Life Years
<1	3434	101	13233	9516	334	34715	10598	381	37773	3651	86	15113	5633	196	21003	19492	707	70332	11568	397	42222
1-5	9857	319	41039	27892	1077	100917	32254	1275	119703	12157	305	51189	15630	569	58624	55089	2133	204929	39836	1531	148974
6-14	2869	110	11759	7777	406	31166	8947	477	36222	3464	102	16037	4337	210	18085	15313	801	63646	11508	597	46764
15-19	1669	13	6800	6072	160	21431	3678	53	12888	786	4	3137	4219	76	15260	13768	335	48424	851	12	3480
20-49	4179	76	19912	14955	896	53093	8855	332	38627	1628	18	9039	9872	472	37229	33500	1947	116507	2025	66	10086
>50	6753	161	29879	11900	386	47331	19739	626	79397	1949	17	11041	5047	36	26560	26125	822	102421	7415	193	32501
All ages	28761	4225	82732	78111	20197	191351	84071	20109	209921	23634	2270	75899	44738	10370	111884	163287	43628	392914	73203	14878	202528
*No values included for 2014-2015 and 2016-2017 when no influenza activity was modelled

## Sheet: Table 2
Additional file 3, table 2: Average annual rate per 100,000 of influenza associated disease states with their 95% credible interval limits (2010-2018)
	Jan 10 - Aug 10			Sep 10 - Aug 11			Sep 11 - Aug 12			Sep 12 - Aug 13			Sep 13 - Aug 14			Sep 15 - Aug 16			Sep 17 - Aug 18
	Mean	Lower limit	Upper limit	Mean	Lower limit	Upper limit	Mean	Lower limit	Upper limit	Mean	Lower limit	Upper limit	Mean	Lower limit	Upper limit	Mean	Lower limit	Upper limit	Mean	Lower limit	Upper limit
Infections
<1	6084.34	1744.86	10993	16438.1	10759.3	23610.9	17728.8	11567.6	24183.4	5941.6	960.806	11933.5	8823.28	4623.36	13200.5	29155	19500.3	40001.7	16427.2	9868.04	23854.8
1-5	8743.91	2374.52	16228.3	23755.7	15543.8	34085.4	26729.8	16180.9	35461.4	9683.58	1563.86	18986.9	12079.6	5623.22	18958	41188.1	25179.3	58570.2	28256.1	16911.8	40396
6-14	7419.25	1943.17	13960.2	20327.5	13305.9	29055.7	22467.4	13598.6	29632.3	8558.91	1328.7	16634.6	10190.4	4688.57	16202.5	34358.2	20736.7	49246.1	24608	14714.1	35033.6
15-19	5400.53	320.073	14628.1	18636.7	10579.8	26689.4	10462.7	2017.57	26279.2	2059.15	80.0859	8222.17	11537.2	2605.91	18416.6	35744.2	15924.8	56176.9	2212.12	371.782	7853.56
20-49	4516.18	254.961	12290.8	15477.5	8659.73	22273.2	8888.01	1627.3	22719.2	1588.46	51.6806	6373.56	9298.76	2018.06	15021.4	29919.1	12833.9	47289.6	1729.52	274.031	6242.68
>50	7047.22	1051.63	16905.1	11913.6	3031.33	22657.6	19115.5	5707.31	36465	1862.28	67.0526	7931.82	4580.7	118.105	13670.9	22662.5	6083.39	42830.7	6171.94	1256.4	14915.4
All ages	6160.83	1564.8	11724	17750.2	12054.7	23714.6	15941	10114.1	23255.8	4546.82	732.385	9657.69	9641.09	5584.07	13399.4	32342.7	23958.6	42771.1	11673.1	6985.15	17203.4
Upper respiratory tract (URT) infections
<1	3439.26	462.583	7959.45	9285.83	1684.54	17885.5	10005.1	1862.44	18811.3	3350.1	298.22	8588.33	4982.91	858.024	10154.1	16468.3	2956.94	31068.7	9279.03	1652.11	18297.9
1-5	4944.63	668.182	11864.9	13420.7	2481.88	25818.1	15085.7	2710.72	28151.8	5460.78	473.494	13784.6	6818.49	1136.12	14437.9	23265.2	4089.02	45229	15961.8	2853.96	31329.9
6-14	4193.81	552.755	10101.1	11487.5	2132.99	22132.9	12683.8	2286.37	23696	4825.33	413.529	12230.3	5751.4	947.905	12207.4	19408.3	3407.1	38043.5	13901.6	2528.71	27190.2
15-19	3058.91	113.078	10316.8	10520.7	1898.32	20436.8	5895.82	548.259	18125.2	1148.43	31.393	5026.85	6530.97	745.836	14245.1	20180.9	3453.85	43277.3	1250.69	106.136	4749.56
20-49	2558.71	90.4573	8775.8	8737.63	1583.46	16931.4	5006.76	462.405	15423.8	885.674	19.4327	3833.19	5265.1	599.883	11557.9	16885.1	2845.52	35928.1	978.136	77.5914	3704.48
>50	3985.48	314.112	11453.6	6736.02	809.86	16416.6	10786.5	1428.4	25729.5	1047.86	25.9796	4897.83	2598.4	46.9596	9368.66	12778.2	1590.93	31208.7	3489.04	354.235	10097.5
All ages	3485.89	426.995	8469.3	10026	1840.91	18637.8	8992.82	1598.14	17744.6	2558.18	228.955	6753.4	5451.56	978.155	10595.9	18260.2	3380.34	33571.9	6595.02	1172.46	13047
Lower respiratory tract (LRT) infections
<1	1490.13	91.62	4249.16	4017.52	317.081	9663	4341.36	343.909	10436.7	1458.74	71.1876	4577.15	2153.71	164.864	5420.06	7129.9	587.267	17100.3	4017.45	323.856	9973.01
1-5	2140.55	126.359	6151.13	5807.14	462.933	14025.4	6548.81	518.035	15604.8	2374.85	116.024	7401.2	2950.14	223.422	7643.59	10073.3	832.887	24646.2	6905.19	555.152	17081
6-14	1815.84	107.316	5221.12	4966.44	390.547	12014	5502.82	430.687	13176.9	2098.15	99.3877	6470.18	2489.42	183.674	6427.57	8402.82	687.443	20604.5	6014.91	480.574	14838.3
15-19	1328.92	27.4121	5170.75	4549.43	369.953	11082.9	2561.82	113.692	8906.09	511.296	8.98694	2438.1	2814.75	164.672	7496.3	8747.57	648.775	22778.5	544.226	25.0789	2346.35
20-49	1112.01	22.1894	4367.57	3778.82	308.175	9174.76	2177.06	96.8073	7703.26	394.414	5.57131	1920.99	2268.19	132.399	6080.07	7317.43	544.548	19008.9	425.201	18.6061	1843.35
>50	1726.69	73.1211	5853.34	2917.59	171.253	8517.62	4656.35	299.448	13032.8	457.317	7.2258	2297.42	1119.88	12.9145	4586.86	5531.89	341.224	16030.3	1509.89	73.9454	5083.37
All ages	1511.5	85.6722	4423.99	4336.39	345.474	10359	3902.05	297.793	9431.82	1117.55	54.2235	3609.06	2353.44	182.975	5716.4	7909.64	639.614	18576.8	2854.6	232.698	7129.32
Deaths
<1	9.86301	0.244537	38.1478	26.43	0.873064	96.5927	28.5174	0.927394	102.091	9.55689	0.225753	39.6573	14.2882	0.439636	53.5624	46.8449	1.53133	169.7	26.475	0.794251	97.0971
1-5	7.0624	0.165202	29.5919	19.3634	0.5429	70.5368	21.6933	0.606942	80.9778	7.94971	0.152512	33.7052	9.94969	0.278443	37.5712	33.1342	0.987502	123.896	22.8211	0.653948	85.9858
6-14	0.983264	0.0100333	4.25412	2.58893	0.0293086	10.8051	2.88234	0.0380508	12.2714	1.08372	0.0092626	5.18705	1.3258	0.0180382	5.74515	4.4124	0.0514066	19.2089	3.16103	0.0407349	13.361
15-19	1.34959	0	5.59746	4.73939	0.0215427	17.148	2.78985	0	9.92181	0.571896	0	2.30801	3.02296	0.0198879	11.1173	9.29521	0.0377854	33.5345	0.538945	0	2.28153
20-49	1.13319	0.0131766	5.55394	3.91962	0.115472	14.3249	2.23622	0.0437251	10.0255	0.401426	0	2.22609	2.35708	0.0592231	9.14405	7.53879	0.219413	26.8752	0.433322	0.00534965	2.20406
>50	17.8941	0.334709	79.532	30.2845	0.752099	120.912	48.7241	1.24495	196.727	4.65874	0.0237691	26.6689	11.7804	0.0694327	62.1422	57.6694	1.40711	227.666	15.5961	0.313594	68.8234
All ages	1.5826	0.0580538	5.41414	4.33296	0.199075	13.1119	4.37699	0.205807	13.5258	1.32821	0.0396132	5.00058	2.28481	0.10664	7.06544	7.81545	0.375038	23.3817	3.62972	0.159864	11.1659
Outpatient clinic visits
<1	1916.36	223.507	5014.08	5185.29	808.14	11676.8	5587.47	895.09	12493	1876.31	147.718	5389.94	2781.8	412.013	6512.99	9186.69	1487.62	20355	5180.5	775.453	11730.8
1-5	2746.94	328.381	7235.55	7509.19	1303.18	17131.4	8443.46	1408.59	18704.3	3074	247.356	8765.36	3808.46	567.503	9200.27	13005.8	2180.03	29778.4	8916.7	1503.81	20363.9
6-14	672.723	32.5681	2144.81	1849.69	107.582	4988.35	2043.94	119.118	5508.61	784.051	27.5099	2652.87	929.497	52.2746	2708.71	3124.85	186.246	8532.27	2239.85	133.887	6154.54
15-19	366.955	6.48244	1590.87	1273.3	61.9137	3651.6	713.3	22.0042	2788.11	142.239	1.71569	726.022	792.911	30.1898	2508.68	2442.66	107.348	7366.36	150.527	4.02412	672.1
20-49	194.632	2.5892	874.742	659.786	29.8687	1929.91	376.904	11.1811	1453.95	67.5673	0.693373	344.898	393.852	13.1831	1235.62	1273.9	52.3046	3925.98	73.8466	1.88843	340.612
>50	264.884	7.59532	990.662	450.106	18.8025	1485.32	719.73	31.5877	2307.32	70.5704	0.808149	385.558	172.332	1.71267	758.205	853.697	34.8479	2722.14	233.042	8.32069	851.469
All ages	706.734	148.991	1623.33	1985.9	731.5	3821.51	2015.59	720.052	3885.27	680.11	81.4075	1761.45	1043.73	356.646	2077.44	3510.7	1343.85	6717.14	1882.09	604.753	3867.22
Hospitalisations
<1	41.0823	8.06974	97.4889	110.641	36.3512	216.361	119.557	39.337	233.162	40.1841	5.04182	104.75	59.4975	18.0984	121.559	196.498	65.8474	381.998	110.666	35.4765	221.199
1-5	59.0599	11.2131	141.64	160.357	54.2498	312.61	180.477	59.911	348.894	65.6756	8.0069	168.126	81.6023	22.9994	172.727	278.123	91.4674	551.238	190.819	62.4437	379.441
6-14	3.68222	0.240799	11.3075	10.1017	0.869488	25.5473	11.1774	0.951269	28.6237	4.23301	0.21304	13.4863	5.05069	0.414878	13.8623	17.0413	1.43938	44.0726	12.2368	1.05096	32.262
15-19	2.92041	0.0663731	11.9693	9.99581	0.624738	27.1653	5.60068	0.209763	21.0812	1.10294	0.0204249	5.37174	6.18514	0.298318	18.277	19.2328	1.19024	54.3354	1.18568	0.0359296	5.03015
20-49	6.93089	0.27012	24.4426	23.7038	5.86981	50.3456	13.6297	1.55536	42.8443	2.44505	0.0608222	10.9358	14.2728	2.0432	33.5677	45.8628	10.0705	102.55	2.63203	0.267483	10.3195
>50	17.4821	1.2616	56.0767	29.4321	3.18388	82.3297	47.2106	5.49245	129.304	4.58743	0.0950764	22.129	11.4101	0.185154	46.2422	56.1084	5.82631	157.75	15.2616	1.31709	48.6906
All ages	14.1172	3.0819	30.7281	38.6771	16.7444	68.096	39.0626	16.5938	68.5888	11.849	1.6521	29.2998	20.3795	8.07058	37.1673	69.632	31.0376	119.331	32.4687	12.3033	60.9428
*No values included for 2014-2015 and 2016-2017 when no influenza activity was modelled
* Rates per 100,000 population

## Sheet: Table 3
Additional file 3, table 3: Average number of influenza associated health care utilisation events with their 95% credible interval limits, (2010-2018)
	Jan 10 - Aug 10			Sep 10 - Aug 11			Sep 11 - Aug 12			Sep 12 - Aug 13			Sep 13 - Aug 14			Sep 15 - Aug 16			Sep 17 - Aug 18
	Mean	Lower limit	Upper limit	Mean	Lower limit	Upper limit	Mean	Lower limit	Upper limit	Mean	Lower limit	Upper limit	Mean	Lower limit	Upper limit	Mean	Lower limit	Upper limit	Mean	Lower limit	Upper limit
Outpatient clinic visits
<1	23510	2742	61513	65331	10182	147120	72299	11582	161653	24934	1963	71626	37965	5623	88887	131981	21372	292431	78270	11716	177235
1-5	133022	15902	350385	373454	64811	851994	431256	71945	955335	161246	12975	459785	205166	30572	495628	737543	123627	1688695	531772	89684	1214457
6-14	67049	3246	213769	189333	11012	510603	214865	12522	579080	84647	2970	286407	103059	5796	300331	364722	21738	995857	274930	16434	755439
15-19	16586	293	71906	59106	2874	169505	34005	1049	132917	6964	84	35546	39869	1518	126141	129291	5682	389905	8379	224	37412
20-49	29542	393	132772	102849	4656	300839	60339	1790	232765	11109	114	56706	66503	2226	208638	226433	9297	697833	13804	353	63670
>50	10288	295	38477	17954	750	59247	29484	1294	94520	2969	34	16221	7446	74	32760	38829	1585	123812	11147	398	40728
All ages	279997	59028	643138	808026	297634	1554900	842249	300886	1623528	291869	34936	755927	460009	157187	915603	1628800	623483	3116436	918302	295069	1886881
Hospitalisations
<1	504	99	1196	1394	458	2726	1547	509	3017	534	67	1392	812	247	1659	2823	946	5488	1672	536	3342
1-5	2860	543	6859	7975	2698	15547	9218	3060	17820	3445	420	8819	4396	1239	9305	15772	5187	31260	11380	3724	22629
6-14	367	24	1127	1034	89	2615	1175	100	3009	457	23	1456	560	46	1537	1989	168	5144	1502	129	3960
15-19	132	3	541	464	29	1261	267	10	1005	54	1	263	311	15	919	1018	63	2876	66	2	280
20-49	1052	41	3710	3695	915	7848	2182	249	6859	402	10	1798	2410	345	5668	8152	1790	18228	492	50	1929
>50	679	49	2178	1174	127	3284	1934	225	5297	193	4	931	493	8	1998	2552	265	7175	730	63	2329
All ages	5593	1221	12174	15737	6813	27707	16323	6934	28661	5085	709	12574	8982	3557	16381	32306	14400	55364	15842	6003	29735
*No values included for 2014-2015 and 2016-2017 when no influenza activity was modelled

## Sheet: Table 4
Additional file 3, table 4: National cost of influenza associated illness across all ages (2010-2018)
	Jan 10 - Aug 10			Sep 10 - Aug 11			Sep 11 - Aug 12			Sep 12 - Aug 13			Sep 13 - Aug 14			Sep 15 - Aug 16			Sep 17 - Aug 18
	Mean	Lower limit	Upper limit	Mean	Lower limit	Upper limit	Mean	Lower limit	Upper limit	Mean	Lower limit	Upper limit	Mean	Lower limit	Upper limit	Mean	Lower limit	Upper limit	Mean	Lower limit	Upper limit
Outpatient clinic costs all ages	1478621	249056	3813241	4264212	1136749	9397189	4450524	1163875	9858220	1547485	156113	4514938	2428176	631664	5534670	8599068	2349461	18890793	4847612	1142078	11499044
Hospitalisation costs all ages	520075	25839	1679925	1470924	89586	4180903	1522246	90425	4323426	473433	17211	1682379	840833	50501	2446038	3018979	187563	8514517	1480046	84137	4310139
Direct medical costs	1998696	375651	4908769	5735135	1795524	11940351	5972770	1873966	12319761	2020917	229180	5645813	3269009	979595	7032997	11618047	3815095	23771095	6327659	1825103	13968634
Outpatient transport costs all ages	293339	10285	1062152	849033	34893	2752093	882489	36424	2834710	306095	7531	1193197	482470	20310	1591137	1709864	74300	5566385	961795	37371	3195582
Hospitalisation transport costs all ages	59452	2172	203328	167712	7409	511222	173874	7761	536686	54457	1566	208870	95686	4171	298675	344357	15856	1025954	168591	7505	525838
Over the counter medication costs	204274	6286	726774	588708	22967	1894876	615169	22077	2010823	213073	4987	847261	335679	12919	1113849	1189527	45375	3791514	671935	23966	2271612
Health care related costs	557065	72102	1620808	1605453	312113	4104216	1671532	322304	4341211	573625	47100	1876997	913836	170462	2416848	3243747	652900	8398692	1802321	319756	4969587
OPC lost wages	4737695	165193	16817576	13742259	569024	43850686	14289449	596917	45541719	4979650	127445	19598325	7797892	309153	25274834	27666365	1160924	87257407	15585428	614683	51375114
Hospitalised lost wages	311701	15403	1011996	877481	57361	2485068	908797	57023	2550714	283939	10767	1012823	501365	31141	1452505	1802371	117570	5036558	884104	53163	2592811
OPC child care costs	29312	768	109100	84372	2809	277377	88108	2941	294426	30372	639	121992	48091	1578	158645	170278	5617	563584	96097	3074	334012
Hosp child care costs	1257	35	4586	3540	122	11403	3659	125	11933	1135	27	4467	2015	66	6627	7252	250	22967	3546	122	11723
Indirect costs	5079966	355499	17366814	14707652	1326176	45208537	15290012	1386556	46514482	5295096	260667	20214241	8349362	733526	26107753	29646266	2707708	89577508	16569176	1350961	52728596
Total costs	7635727	1222454	22102684	22048240	5544645	56718719	22934314	5538666	58483936	7889639	750048	25729887	12532207	2945009	32633498	44508060	11421335	112760453	24699155	5685880	66924013
*2018 dollar rate used
*No values included for 2014-2015 and 2016-2017 when no influenza activity was modelled

## Sheet: Table 5
Additional file 3, table 5: Average annual costs and 95% credible intervals (CIs) per vaccination strategy in millions of USD
Strategy	IA	IB	IC	ID	IIA	IIB	IIC	IID	IIIA	IIIB	IIIC	IIID
Jan 10 - Aug 10
Vaccine costs	4.28 (3.16-5.72)	4.28 (3.16-5.72)	6.42 (4.74-8.58)	8.56 (6.32-11.44)	9.92 (7.33-13.25)	9.92 (7.33-13.25)	14.17 (10.47-18.93)	18.42 (13.61-24.61)	25.25 (18.66-33.74)	25.25 (18.66-33.74)	34.72 (25.66-46.4)	44.19 (32.66-59.05)
Direct medical costs	5.8 (3.85-8.61)	6.28 (4.1-9.46)	8.05 (5.6-11.32)	10.18 (7.27-13.93)	10.9 (7.95-14.65)	11.92 (8.56-16.21)	15.37 (11.3-20.52)	19.65 (14.52-26.16)	25.56 (18.92-34.14)	27.25 (20.19-36.15)	35.18 (26.07-47.02)	44.77 (33.19-59.81)
Health care related costs	0.81 (0.18-1.84)	0.94 (0.23-2.13)	1.03 (0.23-2.26)	1.22 (0.26-2.68)	1.16 (0.19-2.68)	1.44 (0.33-3.11)	1.6 (0.26-3.71)	1.99 (0.29-4.71)	2.33 (0.17-5.96)	2.81 (0.46-6.53)	3.22 (0.24-8.2)	4.1 (0.32-10.44)
Indirect costs	3.86 (0.22-13.8)	5.08 (0.36-17.37)	4.15 (0.25-14.56)	4.12 (0.25-14.49)	2.48 (0.12-9.58)	5.08 (0.36-17.37)	3.05 (0.16-11.36)	3.13 (0.17-11.46)	0.76 (0.04-3.27)	5.08 (0.36-17.37)	1.13 (0.06-4.99)	1.44 (0.08-5.85)
Total costs	10.47 (4.99-22.4)	12.3 (5.58-26.8)	13.22 (7.12-26.02)	15.52 (9.08-28.28)	14.53 (9.47-23.82)	18.44 (10.87-33.1)	20.02 (13.42-31.01)	24.77 (17.12-36.28)	28.65 (21.06-38.28)	35.14 (24.28-51.56)	39.53 (29.07-52.79)	50.31 (37.05-66.96)
Sep 10 - Aug 11
Vaccine costs	4.39 (3.25-5.87)	4.39 (3.25-5.87)	6.59 (4.87-8.81)	8.79 (6.49-11.74)	10.18 (7.53-13.61)	10.18 (7.53-13.61)	14.55 (10.75-19.44)	18.91 (13.98-25.27)	25.94 (19.17-34.66)	25.94 (19.17-34.66)	35.66 (26.35-47.65)	45.39 (33.54-60.65)
Direct medical costs	9.83 (5.83-15.76)	9.74 (5.77-15.6)	11.8 (7.66-17.69)	14.09 (9.51-20.34)	15.25 (10.53-21.42)	15.05 (10.41-21.12)	19.12 (13.78-25.74)	23.72 (17.34-31.63)	30.06 (22.32-39.65)	30.13 (22.4-39.77)	38.81 (29.05-51.23)	49.02 (36.7-64.66)
Health care related costs	1.91 (0.57-4.34)	1.89 (0.56-4.3)	2.05 (0.62-4.47)	2.27 (0.68-4.83)	2.33 (0.7-4.87)	2.27 (0.67-4.76)	2.57 (0.72-5.3)	3.03 (0.8-6.32)	3.47 (0.8-7.44)	3.48 (0.81-7.49)	4.05 (0.74-9.34)	5.06 (0.89-11.76)
Indirect costs	13.95 (1.25-42.9)	13.69 (1.24-42.29)	13.36 (1.2-41.19)	13.6 (1.23-41.98)	13.02 (1.18-40.12)	12.43 (1.12-38.54)	11.69 (1.05-36.31)	12.3 (1.1-38.16)	10.59 (0.95-33.3)	10.66 (0.96-33.18)	7.99 (0.73-24.86)	9.24 (0.84-28.91)
Total costs	25.7 (9.89-58.27)	25.32 (9.79-57.84)	27.2 (11.9-58.74)	29.96 (14.23-62.08)	30.6 (15.28-61.51)	29.75 (15.14-59.51)	33.38 (18.94-61.44)	39.04 (23.2-68.8)	44.11 (28.7-70.93)	44.27 (28.78-70.65)	50.86 (35.6-72.91)	63.32 (44.63-89.53)
Sep 11 - Aug 12
Vaccine costs	4.51 (3.34-6.03)	4.51 (3.34-6.03)	6.77 (5-9.05)	9.03 (6.67-12.06)	10.46 (7.73-13.98)	10.46 (7.73-13.98)	14.94 (11.04-19.97)	19.42 (14.35-25.96)	26.64 (19.68-35.59)	26.64 (19.68-35.59)	36.62 (27.06-48.94)	46.61 (34.45-62.28)
Direct medical costs	10.49 (6.11-17.04)	10.25 (6.02-16.57)	12.57 (7.99-19.2)	14.87 (9.9-21.74)	16.43 (11.12-23.58)	15.85 (10.79-22.54)	20.49 (14.45-28.1)	25.1 (18.07-33.85)	32.61 (23.92-43.48)	31.06 (22.94-41.21)	41.48 (30.82-54.9)	51.81 (38.56-68.53)
Health care related costs	2.07 (0.59-4.75)	2.01 (0.58-4.6)	2.23 (0.66-4.88)	2.44 (0.72-5.2)	2.6 (0.77-5.46)	2.44 (0.71-5.13)	2.89 (0.81-5.98)	3.32 (0.9-6.91)	4.05 (1.03-8.51)	3.61 (0.83-7.79)	4.62 (0.98-10.17)	5.61 (1.12-12.57)
Indirect costs	15.29 (1.39-46.51)	14.7 (1.32-45.01)	14.84 (1.34-45.34)	14.97 (1.35-45.64)	15.29 (1.39-46.51)	13.8 (1.23-42.44)	14.21 (1.27-43.49)	14.53 (1.3-44.58)	15.29 (1.39-46.51)	11.28 (0.98-34.83)	12.39 (1.09-38.36)	13.26 (1.17-40.69)
Total costs	27.85 (10.44-63.18)	26.96 (10.19-61.17)	29.64 (12.57-64.32)	32.28 (14.84-67.11)	34.33 (16.4-69.85)	32.08 (15.76-64.48)	37.58 (20.31-70.94)	42.95 (24.54-77.14)	51.94 (31.52-88.39)	45.96 (29.32-74.06)	58.5 (38.79-89.58)	70.68 (48.1-104.96)
Sep 12 - Aug 13
Vaccine costs	4.64 (3.43-6.19)	4.64 (3.43-6.19)	6.95 (5.14-9.29)	9.27 (6.85-12.39)	10.74 (7.94-14.35)	10.74 (7.94-14.35)	15.35 (11.34-20.5)	19.95 (14.74-26.66)	27.36 (20.21-36.55)	27.36 (20.21-36.55)	37.61 (27.79-50.26)	47.87 (35.38-63.97)
Direct medical costs	6.15 (4.03-9.48)	6.66 (4.25-10.52)	8.58 (5.91-12.47)	10.93 (7.71-15.32)	11.66 (8.52-15.72)	12.76 (9.05-17.75)	16.49 (12.11-22.06)	21.21 (15.64-28.32)	27.63 (20.48-36.88)	29.38 (21.73-39.08)	37.99 (28.18-50.71)	48.44 (35.93-64.62)
Health care related costs	0.84 (0.16-2.04)	0.99 (0.2-2.41)	1.08 (0.19-2.51)	1.3 (0.22-2.95)	1.22 (0.17-2.87)	1.53 (0.29-3.44)	1.69 (0.23-4)	2.14 (0.28-5.12)	2.52 (0.18-6.44)	3.01 (0.44-7.11)	3.46 (0.26-8.87)	4.43 (0.34-11.33)
Indirect costs	3.97 (0.15-16.14)	5.3 (0.26-20.21)	4.27 (0.17-17.13)	4.36 (0.17-17.54)	2.42 (0.08-10.51)	5.3 (0.26-20.21)	3.02 (0.1-12.8)	3.32 (0.12-13.91)	0.71 (0.04-2.75)	5.3 (0.26-20.21)	0.99 (0.05-3.92)	1.48 (0.06-6.07)
Total costs	10.96 (5.05-25.92)	12.94 (5.51-30.84)	13.93 (7.26-29.65)	16.59 (9.34-32.58)	15.3 (9.94-25.72)	19.59 (11.17-37.81)	21.21 (14.09-34.17)	26.68 (18.09-41.05)	30.86 (22.82-40.92)	37.68 (25.53-57.45)	42.45 (31.39-56.29)	54.35 (40.13-72.27)
Sep 13 - Aug 14
Vaccine costs	4.76 (3.52-6.36)	4.76 (3.52-6.36)	7.14 (5.28-9.54)	9.52 (7.04-12.72)	11.03 (8.15-14.74)	11.03 (8.15-14.74)	15.76 (11.65-21.06)	20.49 (15.14-27.38)	28.09 (20.76-37.54)	28.09 (20.76-37.54)	38.63 (28.55-51.62)	49.16 (36.33-65.69)
Direct medical costs	8.03 (5.27-12)	7.49 (5.03-11.02)	10 (7-14.01)	12.37 (8.91-16.88)	14.3 (10.3-19.46)	13.06 (9.6-17.48)	18.11 (13.44-24.01)	22.86 (17.02-30.25)	31.36 (23.36-41.45)	28.8 (21.41-38.34)	39.7 (29.55-52.85)	50.42 (37.51-67.17)
Health care related costs	1.34 (0.4-2.93)	1.19 (0.35-2.58)	1.44 (0.4-3.03)	1.65 (0.44-3.47)	1.9 (0.51-3.97)	1.55 (0.36-3.32)	2.06 (0.46-4.5)	2.49 (0.5-5.55)	3.42 (0.71-7.61)	2.7 (0.27-6.77)	3.74 (0.4-9.39)	4.73 (0.49-11.89)
Indirect costs	8.35 (0.73-26.11)	6.97 (0.6-21.88)	7.3 (0.63-22.81)	7.29 (0.63-22.77)	8.35 (0.73-26.11)	5.18 (0.41-16.39)	6 (0.51-18.87)	6.06 (0.51-19.11)	8.35 (0.73-26.11)	1.78 (0.12-6.61)	2.71 (0.18-9.75)	3.18 (0.23-10.76)
Total costs	17.72 (7.9-37.94)	15.64 (7.3-32.6)	18.74 (9.82-36.49)	21.31 (12.07-39.21)	24.55 (14-44.98)	19.79 (12.29-33.19)	26.16 (17.02-41.7)	31.41 (21.16-47.5)	43.13 (29.18-64.84)	33.28 (24.47-44.45)	46.15 (33.91-61.7)	58.33 (43.01-77.66)
Sep 15 - Aug 16
Vaccine costs	5.01 (3.7-6.7)	5.01 (3.7-6.7)	7.52 (5.55-10.04)	10.02 (7.41-13.39)	11.61 (8.58-15.52)	11.61 (8.58-15.52)	16.59 (12.26-22.17)	21.57 (15.94-28.82)	29.57 (21.85-39.52)	29.57 (21.85-39.52)	40.66 (30.05-54.34)	51.75 (38.24-69.15)
Direct medical costs	16.2 (8.46-28.03)	16.24 (8.48-28.2)	18.51 (10.68-30.24)	21.1 (12.96-33.16)	22.13 (14.11-33.82)	22.3 (14.15-34.01)	26.74 (18.08-38.59)	31.94 (22.31-44.81)	37.95 (27.57-51.47)	38.95 (28.15-52.68)	48.27 (35.74-64.42)	60 (44.7-79.39)
Health care related costs	3.57 (1-8.57)	3.58 (1-8.6)	3.74 (1.11-8.69)	3.99 (1.21-9.05)	3.97 (1.22-8.87)	4.02 (1.23-8.92)	4.31 (1.3-9.2)	4.82 (1.45-10.01)	4.97 (1.36-10.34)	5.25 (1.47-10.76)	5.74 (1.4-12.26)	6.91 (1.62-14.97)
Indirect costs	28.53 (2.62-86.29)	28.65 (2.62-86.81)	28.06 (2.56-84.99)	28.28 (2.59-85.62)	26.81 (2.45-81.47)	27.29 (2.51-82.78)	25.89 (2.37-78.36)	26.46 (2.41-80.04)	21.26 (1.92-66.59)	23.86 (2.2-73.57)	19.26 (1.74-60.19)	20.92 (1.91-64.8)
Total costs	48.3 (16.51-113.91)	48.47 (16.56-114.58)	50.31 (18.88-114.99)	53.37 (21.44-118.68)	52.91 (22.38-115.21)	53.61 (22.69-116.66)	56.94 (27.06-117.17)	63.21 (32.38-124.8)	64.18 (37.24-116.25)	68.06 (38.78-124.43)	73.27 (46.12-121.35)	87.82 (57.09-139.53)
Sep 17 - Aug 18
Vaccine costs	5.27 (3.89-7.04)	5.27 (3.89-7.04)	7.9 (5.84-10.56)	10.54 (7.79-14.08)	12.21 (9.02-16.32)	12.21 (9.02-16.32)	17.45 (12.89-23.31)	22.68 (16.76-30.31)	31.1 (22.98-41.56)	31.1 (22.98-41.56)	42.76 (31.6-57.14)	54.43 (40.22-72.73)
Direct medical costs	11.16 (6.57-18.5)	10.76 (6.42-17.72)	13.24 (8.59-20.2)	15.93 (10.72-23.3)	17.41 (11.98-24.95)	16.76 (11.7-23.65)	21.5 (15.53-29.14)	26.96 (19.72-36.23)	34.91 (25.9-46.32)	34.74 (25.79-46.12)	44.37 (33.11-58.88)	56.57 (42.23-75.05)
Health care related costs	2.15 (0.59-5.12)	2.03 (0.56-4.84)	2.23 (0.63-5.06)	2.48 (0.7-5.41)	2.57 (0.71-5.52)	2.39 (0.65-5.04)	2.71 (0.68-5.75)	3.24 (0.77-6.99)	3.86 (0.8-8.61)	3.81 (0.77-8.49)	4.27 (0.56-10.46)	5.46 (0.72-13.37)
Indirect costs	15.42 (1.26-49.59)	14.38 (1.17-46.16)	13.99 (1.14-45.15)	14.13 (1.15-45.69)	13.6 (1.1-44.16)	11.93 (0.96-38.81)	10.64 (0.83-34.63)	11.22 (0.88-36.63)	9.95 (0.8-32.48)	9.54 (0.75-31.24)	4.19 (0.33-13.94)	5.59 (0.43-18.6)
Total costs	28.72 (10.86-68.26)	27.17 (10.44-64.33)	29.46 (12.91-65.93)	32.54 (15.56-69.14)	33.57 (17-68.92)	31.08 (16.29-61.99)	34.85 (20.51-63.09)	41.42 (25.5-71.71)	48.72 (32.39-75.87)	48.1 (31.97-74.92)	52.83 (38.48-70.92)	67.61 (49.24-90.92)
NB: Vaccine costs include the costs of administration and purchase. Direct medical costs are inclusive of vaccine costs. Total costs are made up of direct medical costs, healthcare related costs and indirect costs. Strategies are vaccinating children 6-23 months (strategy I), 2-5 years (strategy II) and 6-14 years (strategy III) with either the Southern Hemisphere influenza vaccine (Strategy A) o…

## Sheet: Table 6
Additional file 3, table 6: Incremental cost effectiveness ratio for influenza vaccination using total societal costs
	Strategy IA			Strategy IB			Strategy IC			Strategy ID			Strategy IIA			Strategy IIB			Strategy IIC			Strategy IID			Strategy IIIA			Strategy IIIB			Strategy IIIC			Strategy IIID
Incremental cost	Mean	Lower limit	Upper limit	Mean	Lower limit	Upper limit	Mean	Lower limit	Upper limit	Mean	Lower limit	Upper limit	Mean	Lower limit	Upper limit	Mean	Lower limit	Upper limit	Mean	Lower limit	Upper limit	Mean	Lower limit	Upper limit	Mean	Lower limit	Upper limit	Mean	Lower limit	Upper limit	Mean	Lower limit	Upper limit	Mean	Lower limit	Upper limit
Cost per DALY averted
Jan '10 - Aug '10	749	-77	2892	NA	NA	NA	1792	272	6092	2452	436	8078	945	-65	3881	NA	NA	NA	2006	261	7281	2844	451	10159	1748	139	7271	NA	NA	NA	2796	354	11012	3977	590	15225
Sep '10 - Aug '11	1385	159	4677	1235	92	4367	1176	150	3765	2175	444	6672	1573	172	5570	1371	109	5001	1240	140	4097	2296	442	7145	1578	183	5403	2223	318	7910	1348	179	4268	2357	479	7187
Sep '11 - Aug '12	NA	NA	NA	1877	392	5746	4106	983	11978	7933	1959	22841	NA	NA	NA	1869	353	5934	4085	900	12440	7897	1794	23835	NA	NA	NA	1668	324	5163	3533	835	10565	6770	1707	19794
Sep '12 - Aug '13	1097	-109	5040	NA	NA	NA	2498	304	9802	3838	584	14288	1488	-105	7719	NA	NA	NA	2881	280	12894	4503	578	18864	3116	143	16105	NA	NA	NA	4727	382	23303	6813	695	32636
Sep '13 - Aug '14	NA	NA	NA	751	-95	2821	1862	280	6128	2563	458	8312	NA	NA	NA	825	-104	3155	1973	256	6791	2762	452	9318	NA	NA	NA	1005	39	3478	1907	281	6449	2789	502	9093
Sep '14 - Aug '15	NA	NA	NA	NA	NA	NA	NA	NA	NA	NA	NA	NA	NA	NA	NA	NA	NA	NA	NA	NA	NA	NA	NA	NA	NA	NA	NA	NA	NA	NA	NA	NA	NA	NA	NA	NA
Sep '15 - Aug '16	1118	75	4159	1172	103	4089	1051	116	3472	1843	362	5743	1115	8	4388	1308	82	4765	1067	69	3627	1867	307	5985	923	-101	3895	1320	88	4573	886	-14	3101	1563	225	5161
Sep '16 - Aug '17	NA	NA	NA	NA	NA	NA	NA	NA	NA	NA	NA	NA	NA	NA	NA	NA	NA	NA	NA	NA	NA	NA	NA	NA	NA	NA	NA	NA	NA	NA	NA	NA	NA	NA	NA	NA
Sep '17 - Aug '18	1324	132	4795	442	-332	1926	678	-145	2529	1147	81	3901	1217	49	4589	563	-289	2365	662	-193	2547	1169	76	4101	1658	81	6608	1304	60	4778	883	-78	3282	1467	158	4982
Cost per death averted
Jan '10 - Aug '10	78522	-3877	482538	NA	NA	NA	181194	10235	1094192	248760	16285	1463761	103378	-3226	583566	NA	NA	NA	218152	9970	1235056	307512	17075	1739649	201810	6139	1136347	NA	NA	NA	330189	14378	1775587	451979	23573	2490554
Sep '10 - Aug '11	139277	5791	914809	101231	3243	614143	114484	5126	687322	205944	15731	1231924	161666	6388	1009593	122270	3634	697861	127813	5007	712406	233219	15829	1310766	193280	7502	1141183	223695	11279	1215613	162149	6768	869667	277140	17754	1465302
Sep '11 - Aug '12	NA	NA	NA	175448	13754	1118249	365794	34472	2308005	659900	67425	4194630	NA	NA	NA	193950	12257	1150599	401415	31535	2410316	718823	63134	4425060	NA	NA	NA	206916	12164	1156194	427907	31384	2416353	792817	63045	4552467
Sep '12 - Aug '13	95415	-4619	606825	NA	NA	NA	211357	10325	1337137	322332	20141	1976850	140382	-4339	834114	NA	NA	NA	264058	9483	1575288	404293	19430	2425551	304119	4887	1785622	NA	NA	NA	462446	13029	2734590	671626	24185	4003129
Sep '13 - Aug '14	NA	NA	NA	74516	-4109	480577	180505	10345	1127105	250426	16643	1564636	NA	NA	NA	85417	-4311	503446	199340	9538	1212694	279316	16091	1663865	NA	NA	NA	121656	1535	647328	223509	10641	1184483	325936	18854	1754530
Sep '14 - Aug '15	NA	NA	NA	NA	NA	NA	NA	NA	NA	NA	NA	NA	NA	NA	NA	NA	NA	NA	NA	NA	NA	NA	NA	NA	NA	NA	NA	NA	NA	NA	NA	NA	NA	NA	NA	NA
Sep '15 - Aug '16	111500	2526	693114	123108	3810	769601	114676	4297	641321	194331	12923	1109445	122162	124	689506	133360	2862	816559	120749	2615	641463	206339	11084	1113654	128486	-4469	662949	172129	3695	950590	125373	-472	622798	216870	8357	1053728
Sep '16 - Aug '17	NA	NA	NA	NA	NA	NA	NA	NA	NA	NA	NA	NA	NA	NA	NA	NA	NA	NA	NA	NA	NA	NA	NA	NA	NA	NA	NA	NA	NA	NA	NA	NA	NA	NA	NA	NA
Sep '17 - Aug '18	112804	4585	659876	42865	-17015	269761	65544	-6265	375294	108161	3227	597074	108297	1841	644378	57764	-13134	342412	66861	-8202	367384	118925	2902	619601	161498	3501	966566	141608	2304	762726	94747	-3291	524681	158554	6243	823369
Cost per hospitalisation averted
Jan '10 - Aug '10	2997	-372	10052	0	0	0	7145	1625	20451	9765	2696	27320	3696	-292	13390	0	0	0	7814	1511	24011	11055	2674	32681	6935	807	25846	NA	NA	NA	11130	2146	38642	15841	3691	52677
Sep '10 - Aug '11	5605	870	15974	4025	461	10735	4350	742	10836	8015	2661	18677	5958	901	17189	4334	525	11776	4361	717	11139	8025	2606	18966	6593	1086	19400	7276	1776	19104	5163	985	12944	8962	2863	21143
Sep '11 - Aug '12	0	0	0	7301	2441	17753	15944	6609	36892	30776	13417	70031	0	0	0	6780	2034	17429	14765	5755	36063	28468	11813	67743	NA	NA	NA	6828	2028	17452	14450	5603	35150	27678	11656	65820
Sep '12 - Aug '13	3880	-424	16499	0	0	0	8763	1713	31573	13432	3491	45157	5207	-422	24719	0	0	0	9981	1461	41266	15527	3307	60270	11054	718	53001	NA	NA	NA	16750	2082	76713	24129	3901	105651
Sep '13 - Aug '14	0	0	0	2886	-374	9260	7119	1564	19748	9789	2682	26371	0	0	0	3052	-438	9909	7237	1360	20626	10109	2507	27810	NA	NA	NA	3878	195	11240	7381	1611	20592	10790	3011	28939
Sep '14 - Aug '15	NA	NA	NA	NA	NA	NA	NA	NA	NA	NA	NA	NA	NA	NA	NA	NA	NA	NA	NA	NA	NA	NA	NA	NA	NA	NA	NA	NA	NA	NA	NA	NA	NA	NA	NA	NA
Sep '15 - Aug '16	4302	381	14362	4614	526	12983	4063	607	10732	7096	2123	17616	4039	32	14637	4682	406	13656	3823	310	10697	6669	1718	17461	3711	-410	14815	5440	439	16788	3559	-66	10750	6254	1238	17853
Sep '16 - Aug '17	NA	NA	NA	NA	NA	NA	NA	NA	NA	NA	NA	NA	NA	NA	NA	NA	NA	NA	NA	NA	NA	NA	NA	NA	NA	NA	NA	NA	NA	NA	NA	NA	NA	NA	NA	NA
Sep '17 - Aug '18	4313	630	11339	1542	-1156	5500	2323	-563	6875	3930	470	10426	3845	275	10699	1928	-1019	6652	2207	-678	6827	3887	365	10519	5369	411	16785	4540	308	13109	3020	-318	8820	5021	850	13304
Cost per case averted
Jan '10 - Aug '10	6	-1	17	NA	NA	NA	15	5	36	21	9	48	8	-1	24	NA	NA	NA	17	5	43	24	9	60	14	2	50	NA	NA	NA	23	6	74	33	10	102
Sep '10 - Aug '11	11	2	26	10	2	19	10	2	19	19	9	32	12	3	28	11	2	21	10	2	19	19	8	32	11	3	24	17	6	35	10	3	19	18	8	32
Sep '11 - Aug '12	NA	NA	NA	19	9	33	42	25	69	82	51	132	NA	NA	NA	17	8	32	38	22	67	74	46	127	NA	NA	NA	14	6	26	29	17	52	56	35	97
Sep '12 - Aug '13	9	-2	35	NA	NA	NA	21	6	67	33	12	98	12	-1	55	NA	NA	NA	24	5	90	37	12	133	25	2	114	NA	NA	NA	39	6	166	56	12	232
Sep '13 - Aug '14	NA	NA	NA	6	-1	15	15	5	31	20	8	43	NA	NA	NA	6	-1	16	15	4	33	21	8	45	NA	NA	NA	7	0	16	13	4	29	20	8	40
Sep '14 - Aug '15	NA	NA	NA	NA	NA	NA	NA	NA	NA	NA	NA	NA	NA	NA	NA	NA	NA	NA	NA	NA	NA	NA	NA	NA	NA	NA	NA	NA	NA	NA	NA	NA	NA	NA	NA	NA
Sep '15 - Aug '16	10	1	26	11	2	24	10	2	19	17	7	31	9	0	27	11	1	25	9	1	18	16	6	30	7	-1	22	9	1	22	6	0	15	12	3	24
Sep '16 - Aug '17	NA	NA	NA	NA	NA	NA	NA	NA	NA	NA	NA	NA	NA	NA	NA	NA	NA	NA	NA	NA	NA	NA	NA	NA	NA	NA	NA	NA	NA	NA	NA	NA	NA	NA	NA	NA
Sep '17 - Aug '18	11	2	20	4	-4	10	6	-2	12	10	2	18	10	1	19	5	-3	12	5	-2	12	10	1	18	13	1	36	11	1	24	7	-1	16	12	3	23
NB: NA refers to years where no influenza activity was modelled or periods where once yearly vaccination was mistimed to influenza activity and was therefore found to be ineffective. Strategies are vaccinating children 6-23 months (strategy I), 2-5 years (strategy II) and 6-14 years (strategy III) with either the Southern Hemisphere influenza vaccine (Strategy A) or Northern Hemisphere vaccine (S…
